# Supplementary material for: The eEF2 kinase-induced STAT3 inactivation inhibits lung cancer cell proliferation by phosphorylation of PKM2
Source: Cell Commun Signal. 2020 Feb 13;18:25. doi: 10.1186/s12964-020-0528-y (PMC7020344; doi:10.1186/s12964-020-0528-y)
Supplement: Supplementary file 1 — Additional file 1: Figure S1. The phosphorylation level and activity of eEF2K in A549 when cultured with glucose-free or serum-free mediun. Figure S2. eEF2K inhibition by A484954 alleviates the effects of gefitinib. Figure S3. eEF2K positively regulates the glycolytic enzyme activity of PKM2. Figure S4. eEF2K inhibition increases STAT3 phosphorylation in H1299 cells. Figure S5. eEF2K affects protein tyrosine kinase activity of PKM2 in the cytoplasm and nucleus extracts. Figure S6. Phosphorylation kinetics of known eEF2K substrates. [file 12964_2020_528_MOESM1_ESM.zip]

Archive with 7 entries (7 files):
- Additional file 1.docx
- fig S1.eps
- fig S3.eps
- Fig S4.eps
- fig S5.eps
- fig S6.eps
- Fig. S2.eps
